# Supplementary material for: Comparing dependent kappa coefficients obtained on multilevel data
Source: Biom J. 2017 May 2;59(5):1016–34. doi: 10.1002/bimj.201600093 (PMC5600130; doi:10.1002/bimj.201600093)
Supplement: Supplementary file 2 — Supporting Information. [file BIMJ-59-1016-s002.zip]

Archive with 18 entries (12 files):
- CODE_AND_DATA/.RData
- CODE_AND_DATA/.Rhistory
- CODE_AND_DATA/Example/
- CODE_AND_DATA/Example/FEES_data.pdf
- CODE_AND_DATA/Example/FEES_example.R
- CODE_AND_DATA/Example/FEES_wide.Rda
- CODE_AND_DATA/Example/outputs/
- CODE_AND_DATA/functions/
- CODE_AND_DATA/functions/functions_simu_binary.R
- CODE_AND_DATA/functions/functions_simu_categorical.R
- CODE_AND_DATA/functions/functions_simu_results.R
- CODE_AND_DATA/readme.txt
- CODE_AND_DATA/simulations/
- CODE_AND_DATA/simulations/1_binary_simulation.R
- CODE_AND_DATA/simulations/2_categorical_simulation.R
- CODE_AND_DATA/simulations/3_result_simulation.R
- CODE_AND_DATA/simulations/outputs/
- CODE_AND_DATA/simulations/results/
