# Supplementary material for: Comparing dependent kappa coefficients obtained on multilevel data
Source: Biom J. 2017 May 2;59(5):1016–34. doi: 10.1002/bimj.201600093 (PMC5600130; doi:10.1002/bimj.201600093)
Supplement: Supplementary file 2 — Supporting Information. [file BIMJ-59-1016-s002.zip › CODE_AND_DATA/Example/FEES_example.R]

#######################################################################################
#
#                                                                                     
#   Filename    :	FEES_example.R    												  
#                                                                                     
#   Project     :       BiomJ article "Comparing dependent kappa CONefficients obtained on multilevel data"                                                             
#   Authors     :       S. Vanbelle                                                               
#   Date        :       28.02.2017
#   Purpose     :       Provide Tables 1, 2 and Figure 3 from the manuscript, as  described in BiomJ article
#																				  
#   R Version   :       open R-3.3.2                                                                
#
#
#   Input data files  :    FEES_wide.Rda                                                          
#   Output data files :    ---
#
#   Required R packages :  multiagree version 1.1,ellipse,ordinal
#
#
########################################################################################


## make sure the current working directory is the folder CODE_AND_DATA/
##You can modify the following two lines.
#wd<-"C:/Users/sophie/Desktop/CODE_AND_DATA"
#setwd(wd);


###############################################
###   Definition / inclusion of functions   ###
###############################################

# Installation of the package multiagree-----------------------------------------------
install.packages("devtools")
devtools::install_github("svanbelle/multiagree")

library(multiagree) #loading of the package multiagree
library(ordinal) #to make multilevel probit regression
library(ellipse)
# dataset for Section 6----------------------------------------------------------------


#########################################
###   Creation of Analysis Data Set   ###
#########################################

load("example/FEES_wide.Rda")
attach(FEES_wide)
head(FEES_wide)


####################
# Table 1           ----------------------------------------------------------------
####################
table1<-matrix(" ",ncol=8,nrow=9)
table1[1,]<-c("Parameter","Liquid COnsistency","1","2","3","4","5","p-value")


#valleculae pooling
###################

table1.23<-round(prop.table(table(c(valleculae[swallow==1],valleculaeRM[swallow==1]))),2)# proportion for thin liquid
table1.33<-round(prop.table(table(c(valleculae[swallow==4],valleculaeRM[swallow==4]))),2)# proportion for thick liquid

dataVP<-data.frame(cbind(c(valleculae,valleculaeRM),c(subject,subject),c(swallow,swallow),c(R1,R1),c(R2,R2)))
attach(dataVP)

res <- clmm(as.factor(X1) ~ X3 + X4 + X5 + (1 | X2),dataVP, nAGQ  =7,link ="probit")
summary(res)

table1.28<-summary(res)$coef[3,4]#p-value

table1[2,]<-c("VP","Thin",table1.23,"","",ifelse(table1.28<0.0001,"<0.0001",round(table1.28,2)))
table1[3,]<-c("","Thick",table1.33,"","","")

#pyriform pooling
#################

table1.43<-round(prop.table(table(c(pyriform[swallow==1],pyriformRM[swallow==1]))),2)# proportion for thin liquid
table1.53<-round(prop.table(table(c(pyriform[swallow==4],pyriformRM[swallow==4]))),2)# proportion for thick liquid


dataPP<-data.frame(cbind(c(pyriform,pyriformRM),c(subject,subject),c(swallow,swallow),c(R1,R1),c(R2,R2)))
attach(dataPP)


res <- clmm(as.factor(X1) ~ X3+X4+X5+ (1 | X2),dataPP, nAGQ  =7,link ="probit")
summary(res)#p-value
table1.48<-summary(res)$coef[3,4]#p-value

table1[4,]<-c("PP","Thin",table1.43,"","",ifelse(table1.48<0.0001,"<0.0001",round(table1.48,2)))
table1[5,]<-c("","Thick",table1.53,"","","")


#piecemeal deglutition
#######################
table1.63<-round(prop.table(table(c(piecemeal[swallow==1],piecemealRM[swallow==1]))),2)# proportion for thin liquid
table1.73<-round(prop.table(table(c(piecemeal[swallow==4],piecemealRM[swallow==4]))),2)# proportion for thick liquid


dataPD<-data.frame(cbind(c(piecemeal,piecemealRM),c(subject,subject),c(swallow,swallow),c(R1,R1),c(R2,R2)))
attach(dataPD)


res <- clmm(as.factor(X1) ~ X3+X4+X5+ (1 | X2),dataPD, nAGQ  =7,link ="probit")
summary(res)#p-value
table1.68<-summary(res)$coef[5,4]#p-value

table1[6,]<-c("PD","Thin",table1.63,ifelse(table1.68<0.0001,"<0.0001",round(table1.68,2)))
table1[7,]<-c("","Thick",table1.73,"")

#Penetration/aspiration
#######################
table1.83<-round(prop.table(table(c(penasp[swallow==1],penaspRM[swallow==1]))),2)# proportion for thin liquid
table1.93<-round(prop.table(table(c(penasp[swallow==4],penaspRM[swallow==4]))),2)# proportion for thick liquid


dataPA<-data.frame(cbind(c(penasp,penaspRM),c(subject,subject),c(swallow,swallow),c(R1,R1),c(R2,R2)))
attach(dataPA)


res <- clmm(as.factor(X1) ~ X3+X4+X5+ (1 | X2),dataPA, nAGQ  =7,link ="probit")
summary(res)
table1.88<-summary(res)$coef[3,4]#p-value

table1[8,]<-c("PA","Thin",table1.83,"","",ifelse(table1.88<0.0001,"<0.0001",round(table1.88,2)))
table1[9,]<-c("","Thick",table1.93,"","","")


table1
write.csv2(data.frame(table1), file="example/outputs/MM_Table1.csv", eol = "\n")


####################
# Table 2           ----------------------------------------------------------------
####################
table2<-matrix(NA,ncol=11,nrow=20)
table2[1,]<-c("","","","Delta method","","","","","","","")
table2[2,]<-c("Parameter","K","N","Liquid consistency","Observer 1","","Observer 2","","Consensus","","p-value")

table2[11,]<-c("","","","Clustered Bootstrap method","","","","","","","")
table2[12,]<-c("Parameter","K","N","Liquid consistency","Observer 1","","Observer 2","","Consensus","","p-value")

#valleculae pooling
###################

DATA_VP<-cbind(valleculae[R1==1],valleculaeRM[R1==1],valleculae[R2==1],valleculaeRM[R2==1],valleculae[CON==1],valleculaeRM[CON==1],
               subject[R1==1],swallow[R1==1])

table2.3<-delta.pair(data=DATA_VP[,1:6],cluster_id=DATA_VP[,7],weight="equal")# over the two liquid CONnsistencies (delta method)
table2[3,]<-c("VP",length(unique(DATA_VP[,7][rowSums(!is.na(DATA_VP))==8])),sum(ifelse(rowSums(!is.na(DATA_VP))==8,1,0)),
              "All",round(table2.3$kappa[1,],2),round(table2.3$kappa[2,],2),round(table2.3$kappa[3,],2),round(table2.3$T_test[2],2))

table2.4<-delta.pair(data=DATA_VP[DATA_VP[,8]==1,1:6],cluster_id=DATA_VP[DATA_VP[,8]==1,7],weight="equal")# thin liquid (delta method)
table2[4,]<-c("",length(unique(DATA_VP[DATA_VP[,8]==1,7][rowSums(!is.na(DATA_VP[DATA_VP[,8]==1,]))==8])),
              sum(ifelse(rowSums(!is.na(DATA_VP[DATA_VP[,8]==1,]))==8,1,0)),"Thin",round(table2.4$kappa[1,],2),
              round(table2.4$kappa[2,],2),round(table2.4$kappa[3,],2),"NA")

table2.5<-delta.pair(data=DATA_VP[DATA_VP[,8]==4,1:6],cluster_id=DATA_VP[DATA_VP[,8]==4,7],weight="equal")# thick liquid (delta method)
table2[5,]<-c("",length(unique(DATA_VP[DATA_VP[,8]==4,7][rowSums(!is.na(DATA_VP[DATA_VP[,8]==4,]))==8])),
              sum(ifelse(rowSums(!is.na(DATA_VP[DATA_VP[,8]==4,]))==8,1,0)),"Thick",round(table2.5$kappa[1,],2),
              round(table2.5$kappa[2,],2),round(table2.5$kappa[3,],2),"NA")


set.seed(1)
table2.13<-boot.pair(cluster_id=DATA_VP[,7],data=DATA_VP[,1:6],weight="equal",ITN=5000)# over the two liquid CONnsistencies (bootstrap method)
table2[13,]<-c("VP",length(unique(DATA_VP[,7])),length(DATA_VP[,7]),"All",round(table2.13$kappa[1,],2),round(table2.13$kappa[2,],2),
               round(table2.13$kappa[3,],2),round(table2.13$T_test[2],2))

table2.14<-boot.pair(cluster_id=DATA_VP[DATA_VP[,8]==1,7],data=DATA_VP[DATA_VP[,8]==1,1:6],weight="equal",ITN=5000)# thin liquid (bootstrap method)
table2[14,]<-c("",length(unique(DATA_VP[DATA_VP[,8]==1,7])),length(DATA_VP[DATA_VP[,8]==1,7]),"Thin",round(table2.14$kappa[1,],2),
               round(table2.14$kappa[2,],2),round(table2.14$kappa[3,],2),"NA")

table2.15<-boot.pair(cluster_id=DATA_VP[DATA_VP[,8]==4,7],data=DATA_VP[DATA_VP[,8]==4,1:6],weight="equal",ITN=5000)# thick liquid (bootstrap method)
table2[15,]<-c("",length(unique(DATA_VP[DATA_VP[,8]==4,7])),length(DATA_VP[DATA_VP[,8]==4,7]),"Thick",round(table2.15$kappa[1,],2),
               round(table2.15$kappa[2,],2),round(table2.15$kappa[3,],2),round(table2.15$T_test[2],2))


#pyriform pooling
#################

DATA_PP<-cbind(pyriform[R1==1],pyriformRM[R1==1],pyriform[R2==1],pyriformRM[R2==1],pyriform[CON==1],pyriformRM[CON==1],subject[R1==1],swallow[R1==1])

table2.6<-delta.pair(data=DATA_PP[,1:6],cluster_id=DATA_PP[,7],weight="equal")# over the two liquid consistencies (delta method)
table2[6,]<-c("PP",length(unique(DATA_PP[,7][rowSums(!is.na(DATA_PP))==8])),sum(ifelse(rowSums(!is.na(DATA_PP))==8,1,0)),
              "All",round(table2.6$kappa[1,],2),round(table2.6$kappa[2,],2),round(table2.6$kappa[3,],2),"NA")


set.seed(1)
table2.16<-boot.pair(cluster_id=DATA_PP[,7],data=DATA_PP[,1:6],weight="equal",ITN=5000)# over the two liquid consistencies (bootstrap method)
table2[16,]<-c("PP",length(unique(DATA_PP[,7])),length(DATA_PP[,7]),"All",round(table2.16$kappa[1,],2),round(table2.16$kappa[2,],2),
               round(table2.16$kappa[3,],2),round(table2.16$T_test[2],2))


#piecemeal deglutition
######################

DATA_PD<-cbind(piecemeal[R1==1],piecemealRM[R1==1],piecemeal[R2==1],piecemealRM[R2==1],piecemeal[CON==1],piecemealRM[CON==1],
               subject[R1==1],swallow[R1==1])

table2.7<-delta.pair(data=DATA_PD[,1:6],cluster_id=DATA_PD[,7],weight="equal")# over the two liquid consistencies (delta method)
table2[7,]<-c("PD",length(unique(DATA_PD[,7][rowSums(!is.na(DATA_PD))==8])),sum(ifelse(rowSums(!is.na(DATA_PD))==8,1,0)),
              "All",round(table2.7$kappa[1,],2),round(table2.7$kappa[2,],2),round(table2.7$kappa[3,],2),round(table2.7$T_test[2],2))


set.seed(1)
table2.17<-boot.pair(cluster_id=DATA_PD[,7],data=DATA_PD[,1:6],weight="equal",ITN=5000)# over the two liquid consistencies (bootstrap method)
table2[17,]<-c("PD",length(unique(DATA_PD[,7])),length(DATA_PD[,7]),"All",round(table2.17$kappa[1,],2),round(table2.17$kappa[2,],2),
               round(table2.17$kappa[3,],2),round(table2.17$T_test[2],2))


#Penetration/aspiration
#######################

DATA_PA<-cbind(penasp[R1==1],penaspRM[R1==1],penasp[R2==1],penaspRM[R2==1],penasp[CON==1],penaspRM[CON==1],subject[R1==1],swallow[R1==1])

table2.8<-delta.pair(data=DATA_PA[,1:6],cluster_id=DATA_PA[,7],weight="equal")# over the two liquid CONnsistencies (delta method)
table2[8,]<-c("PA",length(unique(DATA_PA[,7][rowSums(!is.na(DATA_PA))==8])),sum(ifelse(rowSums(!is.na(DATA_PA))==8,1,0)),"All",
              round(table2.8$kappa[1,],2),round(table2.8$kappa[2,],2),round(table2.8$kappa[3,],2),round(table2.8$T_test[2],2))

table2.9<-delta.pair(data=DATA_PA[DATA_PA[,8]==1,1:6],cluster_id=DATA_PA[DATA_PA[,8]==1,7],weight="equal")# thin liquid (delta method)
table2[9,]<-c("",length(unique(DATA_PA[DATA_PA[,8]==1,7][rowSums(!is.na(DATA_PA[DATA_PA[,8]==1,]))==8])),
              sum(ifelse(rowSums(!is.na(DATA_PA[DATA_PA[,8]==1,]))==8,1,0)),"Thin",round(table2.9$kappa[1,],2),round(table2.9$kappa[2,],2),
              round(table2.9$kappa[3,],2),round(table2.9$T_test[2],2))

table2.10<-delta.pair(data=DATA_PA[DATA_PA[,8]==4,1:6],cluster_id=DATA_PA[DATA_PA[,8]==4,7],weight="equal")# thick liquid (delta method)
table2[10,]<-c("",length(unique(DATA_PA[DATA_PA[,8]==4,7][rowSums(!is.na(DATA_PA[DATA_PA[,8]==4,]))==8])),
               sum(ifelse(rowSums(!is.na(DATA_PA[DATA_PA[,8]==4,]))==8,1,0)),"Thick",round(table2.10$kappa[1,],2),
               round(table2.10$kappa[2,],2),round(table2.10$kappa[3,],2),"NA")


set.seed(1)
table2.18<-boot.pair(cluster_id=DATA_PA[,7],data=DATA_PA[,1:6],weight="equal",ITN=5000)# over the two liquid consistencies (bootstrap method)
table2[18,]<-c("PA",length(unique(DATA_PA[,7])),length(DATA_PA[,7]),"All",round(table2.18$kappa[1,],2),round(table2.18$kappa[2,],2),
               round(table2.18$kappa[3,],2),round(table2.18$T_test[2],2))

table2.19<-boot.pair(cluster_id=DATA_PA[DATA_PA[,8]==1,7],data=DATA_PA[DATA_PA[,8]==1,1:6],weight="equal",ITN=5000)# thin liquid (bootstrap method)
table2[19,]<-c("",length(unique(DATA_PA[DATA_PA[,8]==1,7][rowSums(!is.na(DATA_PA[DATA_PA[,8]==1,]))==8])),
               sum(ifelse(rowSums(!is.na(DATA_PA[DATA_PA[,8]==1,]))==8,1,0)),"Thin",round(table2.19$kappa[1,],2),
               round(table2.19$kappa[2,],2),round(table2.19$kappa[3,],2),round(table2.19$T_test[2],2))

table2.20<-boot.pair(cluster_id=DATA_PA[DATA_PA[,8]==4,7],data=DATA_PA[DATA_PA[,8]==4,1:6],weight="equal",ITN=5000)# thick liquid (bootstrap method)
table2[20,]<-c("",length(unique(DATA_PA[DATA_PA[,8]==4,7])),length(DATA_PA[DATA_PA[,8]==4,7]),"Thick",round(table2.20$kappa[1,],2),
               round(table2.20$kappa[2,],2),round(table2.20$kappa[3,],2),"NA")

table2
write.csv2(data.frame(table2), file="example/outputs/MM_Table2.csv", eol = "\n")


########Boostrap method without missing values (see text)

set.seed(1)

#valleculae pooling
table2.13bis<-boot.pair(cluster_id=DATA_VP[rowSums(!is.na(DATA_VP[,1:6]))==6,7],data=DATA_VP[rowSums(!is.na(DATA_VP[,1:6]))==6,1:6],
                        weight="equal",ITN=5000)# over the two liquid consistencies (bootstrap method)

c("VP",length(unique(DATA_VP[,7][rowSums(!is.na(DATA_VP))==8])),sum(ifelse(rowSums(!is.na(DATA_VP))==8,1,0)),
  "All",round(table2.13bis$kappa[1,],2),round(table2.13bis$kappa[2,],2),round(table2.13bis$kappa[3,],2),round(table2.13bis$T_test[2],2))

#pyriform pooling
table2.16bis<-boot.pair(cluster_id=DATA_PP[rowSums(!is.na(DATA_PP[,1:6]))==6,7],data=DATA_PP[rowSums(!is.na(DATA_PP[,1:6]))==6,1:6],
                        weight="equal",ITN=5000)# over the two liquid consistencies (bootstrap method)

c("PP",length(unique(DATA_PP[,7][rowSums(!is.na(DATA_PP))==8])),sum(ifelse(rowSums(!is.na(DATA_PP))==8,1,0)),
  "All",round(table2.16bis$kappa[1,],2),round(table2.16bis$kappa[2,],2),round(table2.16bis$kappa[3,],2),round(table2.16bis$T_test[2],2))

#piecemeal deglutition
set.seed(1)

table2.17bis<-boot.pair(cluster_id=DATA_PD[rowSums(!is.na(DATA_PD[,1:6]))==6,7],data=DATA_PD[rowSums(!is.na(DATA_PD[,1:6]))==6,1:6],
                        weight="equal",ITN=5000)# over the two liquid consistencies (bootstrap method)

c("PD",length(unique(DATA_PD[,7][rowSums(!is.na(DATA_PD))==8])),sum(ifelse(rowSums(!is.na(DATA_PD))==8,1,0)),
  "All",round(table2.17bis$kappa[1,],2),round(table2.17bis$kappa[2,],2),round(table2.17bis$kappa[3,],2),round(table2.17bis$T_test[2],2))

#penetration/aspiration
table2.18bis<-boot.pair(cluster_id=DATA_PA[rowSums(!is.na(DATA_PA[,1:6]))==6,7],data=DATA_PA[rowSums(!is.na(DATA_PA[,1:6]))==6,1:6],
                        weight="equal",ITN=5000)# over the two liquid consistencies (bootstrap method)

c("PA",length(unique(DATA_PA[,7][rowSums(!is.na(DATA_PA))==8])),sum(ifelse(rowSums(!is.na(DATA_PA))==8,1,0)),
  "All",round(table2.18bis$kappa[1,],2),round(table2.18bis$kappa[2,],2),round(table2.18bis$kappa[3,],2),round(table2.18bis$T_test[2],2))


###########
## Figure 3
###########

#Valleculae pooling
###################

DATA_VP<-cbind(valleculae[R1==1],valleculaeRM[R1==1],valleculae[R2==1],valleculaeRM[R2==1],valleculae[CON==1],valleculaeRM[CON==1],
               subject[R1==1],swallow[R1==1])

set.seed(1)
Kappa_val<-boot.pair(cluster_id=DATA_VP[,7],data=DATA_VP[,1:6],weight="equal",ITN=5000,summary_k=F)

jpeg(file="example/outputs/MM_Figure3_up_left.jpg")
ell_graph(boot_val=Kappa_val,xlim=c(-0.8,0.4),ylim=c(-0.2,0.4),xlab="K(obs1)-K(cons)",ylab="K(obs2)-K(cons)")
dev.off()

#pyriform pooling
#################

DATA_PP<-cbind(pyriform[R1==1],pyriformRM[R1==1],pyriform[R2==1],pyriformRM[R2==1],pyriform[CON==1],pyriformRM[CON==1],
               subject[R1==1],swallow[R1==1])

set.seed(1)
Kappa_val<-boot.pair(cluster_id=DATA_PP[,7],data=DATA_PP[,1:6],weight="equal",ITN=5000,summary_k=F)

jpeg(file="example/outputs/MM_Figure3_up_right.jpg")
ell_graph(boot_val=Kappa_val,xlim=c(-1,0.5),ylim=c(-0.8,0.5),xlab="K(obs1)-K(cons)",ylab="K(obs2)-K(cons)")
dev.off()

#piecemeal deglutition
######################

DATA_PD<-cbind(piecemeal[R1==1],piecemealRM[R1==1],piecemeal[R2==1],piecemealRM[R2==1],piecemeal[CON==1],piecemealRM[CON==1],
               subject[R1==1],swallow[R1==1])

set.seed(1)
Kappa_val<-boot.pair(cluster_id=DATA_PD[,7],data=DATA_PD[,1:6],weight="equal",ITN=5000,summary_k=F)

jpeg(file="example/outputs/MM_Figure3_down_left.jpg")
ell_graph(boot_val=Kappa_val,xlim=c(-0.3,0.2),ylim=c(-0.6,0.1),xlab="K(obs1)-K(cons)",ylab="K(obs2)-K(cons)")
dev.off()

#Penetration aspiration
#######################

DATA_PA<-cbind(penasp[R1==1],penaspRM[R1==1],penasp[R2==1],penaspRM[R2==1],penasp[CON==1],penaspRM[CON==1],
               subject[R1==1],swallow[R1==1])

set.seed(1)
Kappa_val<-boot.pair(cluster_id=DATA_PA[,7],data=DATA_PA[,1:6],weight="equal",ITN=5000,summary_k=F)

jpeg(file="example/outputs/MM_Figure3_down_right.jpg")
ell_graph(boot_val=Kappa_val,xlim=c(-1,0.5),ylim=c(-0.8,0.4),xlab="K(obs1)-K(cons)",ylab="K(obs2)-K(cons)")
dev.off()
