# Supplementary material for: Comparing dependent kappa coefficients obtained on multilevel data
Source: Biom J. 2017 May 2;59(5):1016–34. doi: 10.1002/bimj.201600093 (PMC5600130; doi:10.1002/bimj.201600093)
Supplement: Supplementary file 2 — Supporting Information. [file BIMJ-59-1016-s002.zip › CODE_AND_DATA/functions/functions_simu_binary.R]

###################################################################################
#Functions to simulate multivariate binary data, as described in the manuscript
###################################################################################

#Function to compute the maximum possible value of the kappa coefficient, 
#given two marginal distributions pi1 and pi2
kappamax<-function(pi1,pi2){
  p1=pi1*100
  p2=pi2*100
  p_min=pmin(p1,p2)
  p1_diag<-rep(seq(from=1,to=length(p1),by=1),p_min)
  p2_diag<-rep(seq(from=1,to=length(p1),by=1),p_min)
  p1<-c(p1_diag,sample(rep(seq(from=1,to=length(pi1),by=1),(p1-p_min)),replace=F))
  p2<-c(p2_diag,sample(rep(seq(from=1,to=length(pi1),by=1),(p2-p_min)),replace=F))
  return(unname(table(p1,p2)/100))	
}

#Function to compute the kappa coefficient when the input is a 2x2 table
ckappa<-function(mat){
  
  lp<-apply(mat,1,sum)
  cp<-apply(mat,2,sum)
  
  po<-sum(diag(mat))
  pe<-sum(cp*lp)
  ka<-(po-pe)/(1-pe)
  
  return(ka)	
}

#Function to compute the kappa coefficient when the input are raw data
ckappa2<-function(obs1,obs2){
  all<-c(obs1,obs2)
  obs1.cat<-factor(obs1,levels=names(table(all)))
  obs2.cat<-factor(obs2,levels=names(table(all)))
  donnee<-table(obs1.cat,obs2.cat)
  lp<-apply(donnee,1,sum)
  cp<-apply(donnee,2,sum)
  n<-sum(donnee)
  p0<-sum(diag(donnee))/n
  pe<-sum(cp*lp)/(n*n)
  ka<-(p0-pe)/(1-pe)
  
  return(ka)	
}

##############Functions to implement LEE's method with Cohen's kappa
##############The method is described and commented in Ibrahim and al. (2011)

pi.lambda<-function(pi1,pi2,g){
  different=1
  vstart=0
  vend=1
  mat.min=pi1%*%t(pi2)
  mat.max=kappamax(pi1,pi2)
  g1=ckappa(mat.min)
  g2=ckappa(mat.max)
  while (different>1e-7){
    scalestep=(vend-vstart)/10
    gtemp=matrix(0,11,2)
    for (i in 1:11){
      lambd=vstart+(i-1)*scalestep
      pi.lambda=lambd*mat.min+(1-lambd)*mat.max
      gamma.lambda=ckappa(pi.lambda)
      gtemp[i,1]=lambd
      gtemp[i,2]=gamma.lambda
    }
    
    dist=abs(gtemp[,2]-g)
    location.min=which.min(dist)
    if (location.min==1){
      vstart=gtemp[1,1]
      vend=gtemp[1,1]
    }
    else if (location.min==11){
      vstart=gtemp[10,1]
      vend=gtemp[11,1]
    }
    else{
      vstart=gtemp[(location.min-1),1]
      vend=gtemp[(location.min+1),1]
    }
    different=abs(gtemp[location.min,2]-g)
  } # end while
  lambd=gtemp[location.min,1]
  return(lambd*mat.min+(1-lambd)*mat.max)
  
}

joint.pi<-function(marginal,corr){
  
  n=rep(nrow(marginal),ncol(marginal));
  t=ncol(corr)
  count=1
  combi.t=matrix(rep(0,(t*(t-1))),(t*(t-1)/2),2)
  for(i in 1:(t-1)){
    for (j in (i+1):t){
      combi.t[count,1]=i
      combi.t[count,2]=j
      count=count+1
    }}
  temp=1:n[1];
  code.pi=matrix(temp)
  for (i in 2:t){
    temp=matrix(1:n[i]);
    t1=temp%x%matrix(rep(1,nrow(code.pi)))
    code.pi=matrix(rep(1,n[i]))%x%code.pi
    code.pi=cbind(t1,code.pi)
  }
  
  code.temp=matrix(1:(n[1]-1))
  code.temp2=matrix(rep(0,(n[1]-1)*t),(n[1]-1),t)
  for (i in 1:t){
    if (i==1){
      code.b=code.temp2
      code.b[,1]=code.temp
      b=matrix(marginal[1:(n[1]-1),i])
    }
    else{
      temp=matrix(rep(0,(n[1]-1)*t),(n[1]-1),t)
      code.temp=1:(n[i]-1)
      temp[,i]=code.temp
      code.b=rbind(code.b,temp)
      b=rbind(b,matrix(marginal[1:(n[i]-1),i]))
    }
  }
  for (i in 1:nrow(combi.t)){
    t1=combi.t[i,1]
    t2=combi.t[i,2]
    p1=marginal[1:n[t1],t1]
    p2=marginal[1:n[t2],t2]
    g=corr[t1,t2]
    mat=pi.lambda(p1,p2,g)
    if (((n[t1]-1)==1)&((n[t2]-1)==1)){matresult=matrix(mat[1:(n[t1]-1),1:(n[t2]-1)],ncol=1,nrow=1)}
    else{matresult=mat[1:(n[t1]-1),1:(n[t2]-1)]}
    
    
    
    for (j in 1:(n[t2]-1)){
      temp0=rep(0,((n[t1]-1)*t))
      temp=matrix(temp0,(n[t1]-1),t)
      temp[,t1]=matrix(1:(n[t1]-1))
      temp[,t2]=matrix(rep(j,length(code.temp)))
      code.b=rbind(code.b,temp)
      b=rbind(b,matrix(matresult[,j]))
    }
  }
  a=t(matrix(rep(1,nrow(code.pi))))
  for (i in 1:nrow(b)){
    temp=code.b[i,]
    t1=which(temp!=0)
    if (length(t1)==1) {
      a=rbind(a,t(matrix((code.pi[,t1]==temp[t1]))))
    }
    else a=rbind(a,t(matrix((code.pi[,t1[1]]==temp[t1[1]])&(code.pi[,t1[2]]==temp[t1[2]]))))
  }
  
  b=c(1,b)
  names=1:nrow(a)
  obj=rep(1,ncol(a))
  tech=a
  time=b
  relation=rep("=",length(b))
  library(lpSolve)
  solving=lp("max",obj,a,relation,b)
  result=new.env()
  result$code.pi=code.pi
  result$pi=solving$solution
  result$status=solving$status
  as.list(result)
  return(result)
}		

gen.ordinal<-function(marginal,corr,n){
  resultjoint.pi=joint.pi(marginal,corr)
  if (resultjoint.pi$status==0){
    cusum.pi=cumsum(resultjoint.pi$pi)
    x=runif(n)
    for (i in 1:n){
      temp=which(cusum.pi>x[i])
      location=temp[1]
      if (i==1) result=t(matrix(resultjoint.pi$code.pi[location,]))
      else result=rbind(result,t(matrix(resultjoint.pi$code.pi[location,])))
    }
  }
  return(result)
}


#Function to compute the multilevel variance-covariance matrix for two kappa coefficients

delta.pair.z<-function (data, idd2, multilevel = T, a.level = 0.05) 
{
  
  lev<-c(1,2)
  ncat <- 2
  K <- max(idd2)
  
  nrater <- 4
  nkappa <- 2
  xi <- rep(1/K,K)
  nrep<-nrow(data)/K
  
  w <- diag(ncat)
  
  Po <- replicate(nkappa, matrix(0, ncol = K, nrow = 1), simplify = FALSE)
  
  w2 <- array(w,dim=c(2,2,K))
  U2<- unname(table(factor(data[,1],levels = lev), factor(data[,2],levels = lev),idd2))
  class(U2)<-"array"
  Po[[1]]<-matrix(apply(w2*U2,MARGIN=c(3),sum)/nrep,ncol=K)
  U2<- unname(table(factor(data[,3],levels = lev), factor(data[,4],levels = lev),idd2))
  class(U2)<-"array"
  Po[[2]]<-matrix(apply(w2*U2,MARGIN=c(3),sum)/nrep,ncol=K)
  
  
  
  p <- replicate(ncol(data), matrix(0, ncol = max(idd2), nrow = ncat),simplify = FALSE)
  
  
  p[[1]]<-unname(table(factor(data[,1],levels = lev),idd2))/nrep
  p[[2]]<-unname(table(factor(data[,2],levels = lev),idd2))/nrep
  p[[3]]<-unname(table(factor(data[,3],levels = lev),idd2))/nrep
  p[[4]]<-unname(table(factor(data[,4],levels = lev),idd2))/nrep
  
  Omega <- matrix(-1/K^3, ncol = K, nrow=K)
  
  diag(Omega)<-(1-1/K)^2*1/K^2+(K-1)/K^4
  
  
  V <- matrix(NA, ncol = (nkappa + nrater * ncat), nrow = (nkappa + nrater * ncat))
  
  for (i in 1:nkappa) {
    for (j in 1:nkappa) {
      V[i, j] <- (K^2/(K - 1)) * Po[[i]] %*% tcrossprod(Omega,Po[[j]])
    }
  }
  
  for (i in (1:nkappa)) {
    for (j in (1:nrater)) {
      V[i, (nkappa + 1 + (j - 1) * ncat):(nkappa + j * 
                                            ncat)] <- (K^2/(K - 1)) * Po[[i]] %*% tcrossprod(Omega,p[[j]])
    }
  }
  
  for (i in 1:nrater) {
    for (j in (i:nrater)) {
      V[(nkappa + 1 + (i - 1) * ncat):(nkappa + i * ncat), 
        (nkappa + 1 + (j - 1) * ncat):(nkappa + j * ncat)] <- (K^2/(K - 
                                                                      1)) * p[[i]] %*% tcrossprod(Omega,p[[j]])
    }
  }
  
  for (i in (2:(nkappa + nrater * ncat))) {
    for (j in 1:(i - 1)) {
      V[i, j] <- V[j, i]
    }
  }
  
  
  M <- replicate(nrater, matrix(0, ncol = ncat, nrow = 1), 
                 simplify = FALSE)
  
  for (i in 1:nrater) {
    M[[i]] <- prop.table(table(factor(data[, i], levels = lev)))
  }
  
  J <- matrix(0, 2 * nkappa, (nkappa + nrater * ncat))
  
  diag(J[1:nkappa, 1:nkappa]) <- 1
  
  
  for (i in (0:(nkappa - 1))) {
    J[(nkappa + i + 1), (nkappa + 1 + 2 * i * ncat):(nkappa + (1 + i) * 2 * ncat)] <- c(crossprod(M[[(2 * i) + 2]],t(w)), crossprod(M[[(2 * i) + 1]],w))
  }
  
  
  varpsy<-matrix(NA,ncol=2*nkappa,nrow=2*nkappa)
  varpsy <- J %*% tcrossprod(V,J)
  Pe <- matrix(NA, ncol = 1, nrow = nkappa)
  P0 <- matrix(NA, ncol = 1, nrow = nkappa)
  for (i in 0:(nkappa - 1)) {
    Pe[i + 1] <- crossprod(M[[(2 * i) + 1]],w) %*% M[[(2 * i) +2]]
    P0[i + 1] <- sum(Po[[i + 1]] * matrix(xi, ncol = K, nrow = 1))
  }
  s <- matrix(0, nkappa, 2 * nkappa)
  
  diag(s[1:nkappa, 1:nkappa]) <- 1/(1 - Pe)
  diag(s[1:nkappa, (nkappa + 1):(2 * nkappa)]) <- (P0 - 1)/((1 - Pe)^2)
  
  
  
  if (multilevel == T) {
    var_kappa <- s %*% tcrossprod(varpsy,s)/K
  }
  if (multilevel == F) {
    var_kappa <- s %*% tcrossprod(varpsy,s) * (K - 1)/K^2
  }
  kappa <- matrix((P0 - Pe)/(1 - Pe), ncol = 1)
  
  C<-matrix(c(1,-1)*1,ncol=2)
  
  
  TTE <- t(C %*% kappa) %*% solve(C %*% var_kappa%*% t(C)) %*%C %*% kappa
  
  return(c(kappa,var_kappa))
  
}

#function 
boot.pair.zc<-function (cluster_id, data, weight = "equal",ITN = 1000) 
{
  
  ID_ind<-tapply(1:nrow(data),cluster_id,function(x){x})
  
  ncluster <- max(cluster_id)
  
  nrater <- ncol(data)
  
  K<- matrix(NA, ncol = 2, nrow = ITN)
  
  K<-foreach (i= 1:ITN,.packages=c("irr"),.combine="rbind")%dorng%{
    
    num<-sample(x=1:ncluster,size=ncluster,replace=T)
    
    all_boot_IND<-unlist(lapply(1:length(num),select<-function(s){ID_ind[[num[s]]]}))
    
    rex<-data[all_boot_IND,]
    
    sapply(0:1,k_kap<-function(idd){kappa2(rex[, ((2 *idd) + 1):((2 *idd) + 2)], weight ="unweighted")$value})
    
  }   
  
  class(K)<-"numeric"
  
  var_kappa <- var(K[,1:2], na.rm = T)
  
  kappa <- matrix(colMeans(K[,1:2], na.rm = T), 2, 1)
  
  return(c(kappa,var_kappa))
  
}


##############Function to compute the multilevel variance-covariance matrix
##############when two kappa coefficients have to be compared by the Delta method

#data= dataset with columns R1,R2,R1,R3
#idd2= cluster identification number
#multilevel= T if the data are multilevel

delta.pair.z<-function (data, idd2, multilevel = T) 
{
  
  lev<-c(1,2)
  ncat <- 2
  K <- max(idd2)
  
  nrater <- 4
  nkappa <- 2
  xi <- rep(1/K,K)
  nrep<-nrow(data)/K
  
  w <- diag(ncat)
  
  Po <- replicate(nkappa, matrix(0, ncol = K, nrow = 1), simplify = FALSE)
  
  w2 <- array(w,dim=c(2,2,K))
  U2<- unname(table(factor(data[,1],levels = lev), factor(data[,2],levels = lev),idd2))
  class(U2)<-"array"
  Po[[1]]<-matrix(apply(w2*U2,MARGIN=c(3),sum)/nrep,ncol=K)
  U2<- unname(table(factor(data[,3],levels = lev), factor(data[,4],levels = lev),idd2))
  class(U2)<-"array"
  Po[[2]]<-matrix(apply(w2*U2,MARGIN=c(3),sum)/nrep,ncol=K)
  
  
  
  p <- replicate(ncol(data), matrix(0, ncol = max(idd2), nrow = ncat),simplify = FALSE)
  
  
  p[[1]]<-unname(table(factor(data[,1],levels = lev),idd2))/nrep
  p[[2]]<-unname(table(factor(data[,2],levels = lev),idd2))/nrep
  p[[3]]<-unname(table(factor(data[,3],levels = lev),idd2))/nrep
  p[[4]]<-unname(table(factor(data[,4],levels = lev),idd2))/nrep
  
  Omega <- matrix(-1/K^3, ncol = K, nrow=K)
  
  diag(Omega)<-(1-1/K)^2*1/K^2+(K-1)/K^4
  
  
  V <- matrix(NA, ncol = (nkappa + nrater * ncat), nrow = (nkappa + nrater * ncat))
  
  for (i in 1:nkappa) {
    for (j in 1:nkappa) {
      V[i, j] <- (K^2/(K - 1)) * Po[[i]] %*% tcrossprod(Omega,Po[[j]])
    }
  }
  
  for (i in (1:nkappa)) {
    for (j in (1:nrater)) {
      V[i, (nkappa + 1 + (j - 1) * ncat):(nkappa + j * 
                                            ncat)] <- (K^2/(K - 1)) * Po[[i]] %*% tcrossprod(Omega,p[[j]])
    }
  }
  
  for (i in 1:nrater) {
    for (j in (i:nrater)) {
      V[(nkappa + 1 + (i - 1) * ncat):(nkappa + i * ncat), 
        (nkappa + 1 + (j - 1) * ncat):(nkappa + j * ncat)] <- (K^2/(K - 
                                                                      1)) * p[[i]] %*% tcrossprod(Omega,p[[j]])
    }
  }
  
  for (i in (2:(nkappa + nrater * ncat))) {
    for (j in 1:(i - 1)) {
      V[i, j] <- V[j, i]
    }
  }
  
  
  M <- replicate(nrater, matrix(0, ncol = ncat, nrow = 1), 
                 simplify = FALSE)
  
  for (i in 1:nrater) {
    M[[i]] <- prop.table(table(factor(data[, i], levels = lev)))
  }
  
  J <- matrix(0, 2 * nkappa, (nkappa + nrater * ncat))
  
  diag(J[1:nkappa, 1:nkappa]) <- 1
  
  
  for (i in (0:(nkappa - 1))) {
    J[(nkappa + i + 1), (nkappa + 1 + 2 * i * ncat):(nkappa + (1 + i) * 2 * ncat)] <- c(crossprod(M[[(2 * i) + 2]],t(w)), crossprod(M[[(2 * i) + 1]],w))
  }
  
  
  varpsy<-matrix(NA,ncol=2*nkappa,nrow=2*nkappa)
  varpsy <- J %*% tcrossprod(V,J)
  Pe <- matrix(NA, ncol = 1, nrow = nkappa)
  P0 <- matrix(NA, ncol = 1, nrow = nkappa)
  for (i in 0:(nkappa - 1)) {
    Pe[i + 1] <- crossprod(M[[(2 * i) + 1]],w) %*% M[[(2 * i) +2]]
    P0[i + 1] <- sum(Po[[i + 1]] * matrix(xi, ncol = K, nrow = 1))
  }
  s <- matrix(0, nkappa, 2 * nkappa)
  
  diag(s[1:nkappa, 1:nkappa]) <- 1/(1 - Pe)
  diag(s[1:nkappa, (nkappa + 1):(2 * nkappa)]) <- (P0 - 1)/((1 - Pe)^2)
  
  
  
  if (multilevel == T) {
    var_kappa <- s %*% tcrossprod(varpsy,s)/K
  }
  if (multilevel == F) {
    var_kappa <- s %*% tcrossprod(varpsy,s) * (K - 1)/K^2
  }
  kappa <- matrix((P0 - Pe)/(1 - Pe), ncol = 1)
  
  C<-matrix(c(1,-1)*1,ncol=2)
  
  
  TTE <- t(C %*% kappa) %*% solve(C %*% var_kappa%*% t(C)) %*%C %*% kappa
  
  return(c(kappa,var_kappa))
  
}


##############Function to compute the multilevel variance-covariance matrix
##############when two kappa coefficients have to be compared by the bootstrap method

#data= dataset with columns R1,R2,R1,R3
#cluster_id= cluster identification number
#ITN= number of iterations

boot.pair.zc<-function (cluster_id, data, ITN = 1000) 
{
  
  ID_ind<-tapply(1:nrow(data),cluster_id,function(x){x})
  
  ncluster <- max(cluster_id)
  
  nrater <- ncol(data)
  
  K<- matrix(NA, ncol = 2, nrow = ITN)
  
  K<-foreach (i= 1:ITN,.packages=c("irr"),.combine="rbind")%dorng%{
    
    num<-sample(x=1:ncluster,size=ncluster,replace=T)
    
    all_boot_IND<-unlist(lapply(1:length(num),select<-function(s){ID_ind[[num[s]]]}))
    
    rex<-data[all_boot_IND,]
    
    sapply(0:1,k_kap<-function(idd){kappa2(rex[, ((2 *idd) + 1):((2 *idd) + 2)], weight ="unweighted")$value})
    
  }   
  
  class(K)<-"numeric"
  
  var_kappa <- var(K[,1:2], na.rm = T)
  
  kappa <- matrix(colMeans(K[,1:2], na.rm = T), 2, 1)
  
  return(c(kappa,var_kappa))
  
}

##############Function to compute kappa coefficients between raters R1 and R2 and R1 and R3
##############when two kappa coefficients have to be compared by the bootstrap method (non-multilevel)

#data_boot = dataset with R1, R2, R1, R3 as columns
#indices = subject identification number

kap_boot2<-function(data_boot,indices){
  library(irr)
  return(cbind(kappa2(data_boot[indices, 1:2], weight = "unweighted")$value,kappa2(data_boot[indices, 3:4], weight = "unweighted")$value))
}
