# Supplementary material for: Comparing dependent kappa coefficients obtained on multilevel data
Source: Biom J. 2017 May 2;59(5):1016–34. doi: 10.1002/bimj.201600093 (PMC5600130; doi:10.1002/bimj.201600093)
Supplement: Supplementary file 2 — Supporting Information. [file BIMJ-59-1016-s002.zip › CODE_AND_DATA/functions/functions_simu_results.R]

###################################################################################
#Functions to produced the figures and tables of the supplementary material
###################################################################################

### Function to compute Hotelling's T square F value
##############################

#vecta is a vector with elements(k1,k2,var(k1),cov(k1,k2,cov(k1,k2),var(k2)))

TS<-function(vecta){
  
  C<-matrix(c(1,-1)*1,ncol=2)
  
  k_a<-matrix(as.matrix(vecta[c(1,2)]),ncol=1)
  v_a<-matrix(unlist(unname(vecta[3:6])),ncol=2)
  
  Fval<-try({t(C %*% k_a) %*% solve(C %*% v_a%*% t(C)) %*%C %*% k_a})
  ifelse(class(Fval)!= "try-error",return(Fval),return(NA))
  
}


# Function to make the tables Table 1-12
#########################################

#input_data = one dataset from the simulation results
#nb_simu = number of simulations per scenario
#x = column of the input_data where non-multilevel results are stored
#y = column of the input_data where multilevel results are stored

table.sm<-function(input_data,nb_simu,x,y){
  out<-matrix(NA,ncol=17,nrow=48)
  for (i in 0:47){
    
    res<-input_data[(i*nb_simu+1):(i*nb_simu+nb_simu),]
    
    out[i+1,1]<-round(mean(res[,32],na.rm=T),5)#Number of clusters
    out[i+1,2]<-round(mean(res[,29],na.rm=T),5)#kap2=kap1
    out[i+1,3]<-round(mean(res[,28],na.rm=T),5)#intra-kappa
    
    
    
    #No multilevel
    out[i+1,4]<-round(mean(res[,x],na.rm=T),3) #kappa 1
    out[i+1,5]<-round(mean(sqrt(res[,x+2]),na.rm=T),3) #SE(kappa1)
    out[i+1,6]<-round(mean(res[,x+1],na.rm=T),3) #kappa 2
    out[i+1,7]<-round(mean(sqrt(res[,x+5]),na.rm=T),3) #SE(kappa2)
    out[i+1,8]<-round(mean(res[,x+3]/(sqrt(res[,x+2]*res[,x+5])),na.rm=T),3) #correlation between k1 and k2
    
    t_<-ifelse(apply(res[,(x):(x+6)],1,TS)>qf(0.95, df1=1, df2=res[1,30]*res[1,32]-1),1,0)
    alphaD_<-sum(t_,na.rm=T)/length(t_[!is.na(t_)])
    out[i+1,9]<-alphaD_ #type1 error
    
    
    #Multilevel
    out[i+1,10]<-round(mean(res[,y],na.rm=T),3)#kappa 1
    out[i+1,11]<-round(mean(sqrt(res[,y+2]),na.rm=T),3)#SE(kappa1)
    out[i+1,12]<-round(mean(res[,y+1],na.rm=T),3)#kappa 2
    out[i+1,13]<-round(mean(sqrt(res[,y+5]),na.rm=T),3)#SE(kappa2)
    out[i+1,14]<-round(mean(res[,y+3]/sqrt(res[,y+2]*res[,y+5]),na.rm=T),3)#correlation between k1 and k2
    
    
    t_<-ifelse(apply(res[,(y):(y+6)],1,TS)>qf(0.95, df1=1, df2=res[1,32]-1),1,0)
    alphaM_<-sum(t_,na.rm=T)/length(t_[!is.na(t_)])
    out[i+1,15]<-alphaM_ #type1 error
    
    out[i+1,16]<-round(mean((res[,x]-res[,29])^2,na.rm=T),3) #MSE(kappa 1) - non multilevel
    out[i+1,17]<-round(mean((res[,y]-res[,29])^2,na.rm=T),3)#MSE(kappa 1) - multilevel
  }
  

  #color some cells in gray for the type I error
  sup_mat<-out[,c(1,2,3,4,6,5,7,8,9,11,13,14,15)]
  sup_mat[,9]<-sapply(sup_mat[,9],color_col,simplify=T)
  sup_mat[,13]<-sapply(sup_mat[,13],color_col,simplify=T)
  print(xtable(sup_mat),sanitize.text.function = function(x){x},include.rownames = FALSE)
  
  return(out)
}

# Function to color type I error in gray
#########################################

color_col<- function(x){ifelse((x>0.069 | x<0.031),paste("\\textcolor{gray}{", formatC(x, dig=3, format="f"), "}"),x)}


# Function to make Figure 1-3 of the supplementary material
#########################################

#data_Set = dataset returned by the function table.sm
#nco_M = column of the input_data where the multilevel result to be plotted is stored 
#nco_NM = column of the input_data where the non-multilevel result to be plotted is stored 
#lt = 1 for multilevel (plain line), 2 for non-multilevel (dashed line)
#yla = label of the y-axis
#xla = label of the x-axis
#co = color of the line
#start = identify the line relative to the number of clusters to consider (1 for K=20, 26 for K=30 and 51 for K=100)
#byby = incrementation for the y axis

plot1<-function(data_set,nco_M,nco_NM,lt,yla,xla,yli,co="black",start=1,byby=0.05,ti=""){
  
  data_set2<-rbind(data_set[1:3,],NA,NA,NA,data_set[4:7,],NA,data_set[8:11,],NA,NA,data_set[12:14,],NA,NA,NA,data_set[15:16,],
                   data_set[17:19,],NA,NA,NA,data_set[20:23,],NA,data_set[24:27,],NA,NA,data_set[28:30,],NA,NA,NA,data_set[31:32,],
                   data_set[33:35,],NA,NA,NA,data_set[36:39,],NA,data_set[40:43,],NA,NA,data_set[44:46,],NA,NA,NA,data_set[47:48,])
  
  plot(c(0,1,3,5,7),data_set2[(start):(start+4),nco_M],type='l',xlim=c(0,39),lty=lt,ylim=c(0,yli),ylab=yla,xlab=xla,axes=F,lwd=2,col=co)
  axis(2,at=seq(from=0,to=yli,by=byby))
  axis(1,at=c(0,1,3,5,7,8,9,11,13,15,9,17,19,21,23,24,25,27,29,31,32,33,35,37,39),lab=c(0,0.1,0.3,0.5,0.7,0.0,0.1,0.3,0.5,0.7,
                                                                                        0,0.1,0.3,0.5,0.7,0,0.1,0.3,0.5,0.7,0,0.1,0.3,0.5,0.7))
  lines(c(8,9,11,13,15),data_set2[(start+5):(start+9),nco_M],type='l',lwd=2,lty=lt,col=co)
  lines(c(16,17,19,21,23),data_set2[(start+10):(start+14),nco_M],type='l',lwd=2,lty=lt,col=co)
  lines(c(24,25,27,29,31),data_set2[(start+15):(start+19),nco_M],type='l',lwd=2,lty=lt,col=co)
  lines(c(32,33,35,37,39),data_set2[(start+20):(start+24),nco_M],type='l',lwd=2,lty=lt,col=co)
  
  segments(7.5,-1,7.5,1,lty=3)
  segments(15.5,-1,15.5,1,lty=3)
  segments(23.5,-1,23.5,1,lty=3)
  segments(31.5,-1,31.5,1,lty=3)
  mtext(c(expression(kappa==0),expression(kappa==0.2),expression(kappa==0.4),expression(kappa==0.6),
          expression(kappa==0.8)), side = 3, at =c(3,11,19,27,35),line=0)
  mtext(ti, side = 3,line=2)
  box() 
  
  #n=20
  add(data_set2,nco=nco_NM,lt=2,co="gray60",start=1)  #non-multilevel
  
  #n=30
  add(data_set2,nco=nco_M,lt=1,co="gray35",start=26)  #multilevel
  add(data_set2,nco=nco_NM,lt=2,co="gray35",start=26) #non-multilevel
  
  #n=100
  add(data_set2,nco=nco_M,lt=1,co="black",start=51)   #multilevel
  add(data_set2,nco=nco_NM,lt=2,co="black",start=51)  #non-multilevel
}

# Function to add lines to plots
#########################################

#data_ = dataset returned by the function table.sm
#nco = identification of the column to be plotted
#lt= 1 for multilevel (plain line), 2 for non-multilevel (dashed line)
#co = color of the line 
#start = identify the line relative to the number of clusters to consider (1 for K=20, 26 for K=30 and 51 for K=100)

#add a line to a plot
add<-function(data_,nco,lt,co="black",start) {
  
  lines(c(0,1,3,5,7),data_[start:(start+4),nco],lty=lt,type='l',col=co,lwd=2)
  lines(c(8,9,11,13,15),data_[(start+5):(start+9),nco],lty=lt,type='l',col=co,lwd=2)
  lines(c(16,17,19,21,23),data_[(start+10):(start+14),nco],lty=lt,type='l',col=co,lwd=2)
  lines(c(24,25,27,29,31),data_[(start+15):(start+19),nco],lty=lt,type='l',col=co,lwd=2)
  lines(c(32,33,35,37,39),data_[(start+20):(start+24),nco],lty=lt,type='l',col=co,lwd=2)
}
