# Supplementary material for: Comparing dependent kappa coefficients obtained on multilevel data
Source: Biom J. 2017 May 2;59(5):1016–34. doi: 10.1002/bimj.201600093 (PMC5600130; doi:10.1002/bimj.201600093)
Supplement: Supplementary file 2 — Supporting Information. [file BIMJ-59-1016-s002.zip › CODE_AND_DATA/readme.txt]

README

Source code for manuscript "omparing dependent kappa coefficients obtained on multilevel data"
by S. Vanbelle.

For questions, comments or remarks about the code please contact S. Vanbelle (sophie.vanbelle at maastrichtuniversity.nl).

The code has been written using open R-3.3.2 (platform: x86_64-w64-mingw32/x64, 64-bit) with 
package version multiagree1.1. 

To reproduce the results presented in the manuscript, just run the main analysis file FEES_example.R in the subfolder Example. 
All figures and tables will be stored in the subfolder outputs.

To reproduce the simulations presented in the manuscript, go to the subfolder Simulations. First run the main analysis files 1_binary_simulation.R
to simulate data in the binary case and 2_categorical_simulation.R to simulate data in the 3-categorical case. 
The results of the simulations will be stored in the subfolder results. Then, 
run the program 3_result_simulation.R to generate all figures and tables of the manuscript. They will be stored in the subfolder outputs.

Information on the dataset can be found in FEES_data.pdf.
