# Supplementary material for: Comparing dependent kappa coefficients obtained on multilevel data
Source: Biom J. 2017 May 2;59(5):1016–34. doi: 10.1002/bimj.201600093 (PMC5600130; doi:10.1002/bimj.201600093)
Supplement: Supplementary file 2 — Supporting Information. [file BIMJ-59-1016-s002.zip › CODE_AND_DATA/simulations/2_categorical_simulation.R]

#######################################################################################
#
#                                                                                     
#   Filename    :	      categorical_simulation.R    												  
#                                                                                     
#   Project     :       BiomJ article "Comparing dependent kappa CONefficients obtained on multilevel data"                                                             
#   Authors     :       S. Vanbelle                                                               
#   Date        :       28.02.2017
#   Purpose     :       Simulate multilevel categorical data for 3 observers as described in the BiomJ article
#																				  
#   R Version   :       open R-3.3.2                                                                
#
#
#   Input data files  :    ---                                                          
#   Output data files :    DATA_BIN05_k2.dat, DATA_BIN05_k4.dat, DATA_BIN07_k2.dat, DATA_BIN07_k4.dat
#
#   Required R packages :  R.utils, irr, boot, doParallel, doRNG, lpSolve
#
#
########################################################################################


## make sure the current working directory is the folder code/
##You can modify the following lines.
#wd<-"C:/Users/name/Desktop/CODE"
#setwd(wd);

########################## FUNCTIONS   ############################################
source("functions/functions_simu_categorical.R")


########################## LIBRARIES  ############################################
library(R.utils)
library(irr)
library(boot)
library(doParallel)
library(doRNG)
library(lpSolve)


############################################################
#####  	Simulation for the comparison of 2 kappa coefficient
#####   Binary scale
############################################################

cl<-makeCluster(detectCores())
ncpus_c<-detectCores()
registerDoParallel(cl)
clusterEvalQ(cl,library(irr))


#simulation with a cluster size of 2, marginal probability distribution=(1/3,1/3,1/3)
############################################################
for (k1 in c(2)){
  for (nb in c(20,30,100)){
    for (l in 1:14){
      KAP1<-c(0,0,0,0.2,0.2,0.2,0.2,0.4,0.4,0.4,0.4,0.6,0.6,0.6)[l]       #value of the 3 kappa coefficients (k1, k2 and k3 in the manuscript)
      INTRA<-c(0,0.1,0.3,0.1,0.3,0.5,0.7,0.1,0.3,0.5,0.7,0.3,0.5,0.7)[l]  #value of the intra-cluster kappa coefficient (k_IC in the manuscript)
      CORR3<-c(rep(0.3,14))[l]                                         #value for the correlation (k_dep in the manuscript)
      
      
      m1<-matrix(c(1/3,1/3,1/3),ncol=1,nrow=3)                                    #marginal probability distribution
      marginal<-matrix(rep(m1,k1*3),ncol=k1*3)
      
      
      corr<-matrix(NA,ncol=k1*3,nrow=k1*3)                                     #association structure 
      
      B1<-matrix(INTRA,ncol=k1,nrow=k1)                                        #intra-cluster association structure
      diag(B1)<-1
      B2_A<-matrix(CORR3,ncol=k1,nrow=k1)                                      #inter-observer associaton structure
      diag(B2_A)<-KAP1
      B2_B<-matrix(CORR3,ncol=k1,nrow=k1)
      diag(B2_B)<-KAP1
      B2_C<-matrix(CORR3,ncol=k1,nrow=k1)
      diag(B2_C)<-KAP1
      
      bind1<-cbind(B1,B2_A,B2_B)
      bind2<-cbind(B2_A,B1,B2_C)
      bind3<-cbind(B2_B,B2_C,B1)
      
      corr<-rbind(bind1,bind2,bind3)
      
      
                                  
      
      p<-0
      set.seed(1)
      while (p<500){
        st<-proc.time()
        resultat<-rep(NA,37)
        result_<-evalWithTimeout(gen.ordinal(marginal,corr,nb),timeout=120,onTimeout="silent")	
        
        resultat[1]<-wkappa2(c(result_[,1:k1]),c(result_[,(k1+1):(2*k1)]))#naive k1
        resultat[2]<-wkappa2(c(result_[,1:k1]),c(result_[,(2*k1+1):(3*k1)]))#naive K2
        resultat[3]<-wkappa2(c(result_[,(k1+1):(2*k1)]),c(result_[,(2*k1+1):(3*k1)]))#naive K3  
        
        
        if(!is.na(result_[1,1]) & resultat[1]<1 & resultat[2]<1 & resultat[3]<1 ){
          
          dat<-cbind(c(result_[,1:k1]),c(result_[,(k1+1):(2*k1)]),c(result_[,1:k1]),c(result_[,(2*k1+1):(3*k1)]))
          
          #non-multilevel delta method
          a_<-try({delta.pair.z(data=dat,idd2=seq(from=1,to=(k1*nb),by=1),multilevel=FALSE)})
          
          if(class(a_)!= "try-error"){resultat[4:9]<-a_[1:6]}
          
          
          #multilevel delta method
          a_<-try({delta.pair.z(data=dat,idd2=rep(seq(from=1,to=nb,by=1),k1),multilevel=TRUE)})
          if(class(a_)!= "try-error"){resultat[10:15]<-a_[1:6]}
          
          
          
          
          #non-multilevel boostrap method
          cluster_id<-seq(from=1,to=(nb*k1),by=1)
          data<-dat  
          
          a_<-try({boot(data, kap_boot3, R = 5000,parallel="snow",ncpus=ncpus_c)})
          if(class(a_)!= "try-error"){resultat[16:21]<-c(colMeans(a_$t),var(a_$t))}
          
          
          #multilevel boostrap method
          
          cluster_id<-rep(seq(from=1,to=nb,by=1),k1)
          a_<-try({boot.pair.zc(cluster_id=cluster_id,data=data,ITN=5000)})
          
          if(class(a_)!= "try-error"){resultat[22:27]<-a_}
          
          
          resultat[28]<-INTRA
          resultat[29]<-KAP1
          resultat[30]<-k1
          resultat[31]<-3
          resultat[32]<-nb
          resultat[33]<-CORR3
          resultat[34]<-wkappa2(c(result_[,1],result_[,(k1+1)],result_[,(2*k1+1)]),c(result_[,2],result_[,(k1+2)],result_[,(2*k1+2)]))#estimate of ICC
          resultat[35]<-wkappa2(c(result_[,1:k1]),c(result_[,k1:1]))#estimate of corr1 to check
          resultat[36]<-wkappa2(c(result_[,1:k1]),c(result_[,(3*k1):(2*k1+1)]))#estimate of corr2 to check
          resultat[37]<-wkappa2(c(result_[,(k1+1):(2*k1)]),c(result_[,(3*k1):(2*k1+1)]))#estimate of corr3 to check
          
          print(c(p,nb,k1,KAP1,CORR3,INTRA,(proc.time()-st)[3]))
          
          write(resultat,file="results/DATA_CAT3_k2.dat",ncol=37,append=T)
          p<-p+1
          
        }
        if(class(result_)=="try-error"){
          p<-500
        }
        
      }
    }
  }
}


#simulation with a cluster size of 4, marginal probability distribution=(1/3,1/3,1/3)
############################################################
for (k1 in c(4)){
  for (nb in c(20,30,100)){
    for (l in 1:14){
      KAP1<-c(0,0,0,0.2,0.2,0.2,0.2,0.4,0.4,0.4,0.4,0.6,0.6,0.6)[l]       #value of the 3 kappa coefficients (k1, k2 and k3 in the manuscript)
      INTRA<-c(0,0.1,0.3,0.1,0.3,0.5,0.7,0.1,0.3,0.5,0.7,0.3,0.5,0.7)[l]  #value of the intra-cluster kappa coefficient (k_IC in the manuscript)
      CORR3<-c(rep(0.3,14))[l]                                         #value for the correlation (k_dep in the manuscript)
      
      
      m1<-matrix(c(1/3,1/3,1/3),ncol=1,nrow=3)                                    #marginal probability distribution
      marginal<-matrix(rep(m1,k1*3),ncol=k1*3)
      
      
      corr<-matrix(NA,ncol=k1*3,nrow=k1*3)                                     #association structure 
      
      B1<-matrix(INTRA,ncol=k1,nrow=k1)                                        #intra-cluster association structure
      diag(B1)<-1
      B2_A<-matrix(CORR3,ncol=k1,nrow=k1)                                      #inter-observer associaton structure
      diag(B2_A)<-KAP1
      B2_B<-matrix(CORR3,ncol=k1,nrow=k1)
      diag(B2_B)<-KAP1
      B2_C<-matrix(CORR3,ncol=k1,nrow=k1)
      diag(B2_C)<-KAP1
      
      bind1<-cbind(B1,B2_A,B2_B)
      bind2<-cbind(B2_A,B1,B2_C)
      bind3<-cbind(B2_B,B2_C,B1)
      
      corr<-rbind(bind1,bind2,bind3)
      
      
      
      
      p<-0
      set.seed(1)
      while (p<500){
        st<-proc.time()
        resultat<-rep(NA,37)
        result_<-evalWithTimeout(gen.ordinal(marginal,corr,nb),timeout=120,onTimeout="silent")	
        
        resultat[1]<-wkappa2(c(result_[,1:k1]),c(result_[,(k1+1):(2*k1)]))#naive k1
        resultat[2]<-wkappa2(c(result_[,1:k1]),c(result_[,(2*k1+1):(3*k1)]))#naive K2
        resultat[3]<-wkappa2(c(result_[,(k1+1):(2*k1)]),c(result_[,(2*k1+1):(3*k1)]))#naive K3  
        
        
        if(!is.na(result_[1,1]) & resultat[1]<1 & resultat[2]<1 & resultat[3]<1 ){
          
          dat<-cbind(c(result_[,1:k1]),c(result_[,(k1+1):(2*k1)]),c(result_[,1:k1]),c(result_[,(2*k1+1):(3*k1)]))
          
          #non-multilevel delta method
          a_<-try({delta.pair.z(data=dat,idd2=seq(from=1,to=(k1*nb),by=1),multilevel=FALSE)})
          
          if(class(a_)!= "try-error"){resultat[4:9]<-a_[1:6]}
          
          
          #multilevel delta method
          a_<-try({delta.pair.z(data=dat,idd2=rep(seq(from=1,to=nb,by=1),k1),multilevel=TRUE)})
          if(class(a_)!= "try-error"){resultat[10:15]<-a_[1:6]}
          
          
          
          
          #non-multilevel boostrap method
          cluster_id<-seq(from=1,to=(nb*k1),by=1)
          data<-dat  
          
          a_<-try({boot(data, kap_boot3, R = 5000,parallel="snow",ncpus=ncpus_c)})
          if(class(a_)!= "try-error"){resultat[16:21]<-c(colMeans(a_$t),var(a_$t))}
          
          
          #multilevel boostrap method
          
          cluster_id<-rep(seq(from=1,to=nb,by=1),k1)
          a_<-try({boot.pair.zc(cluster_id=cluster_id,data=data,ITN=5000)})
          
          if(class(a_)!= "try-error"){resultat[22:27]<-a_}
          
          
          resultat[28]<-INTRA
          resultat[29]<-KAP1
          resultat[30]<-k1
          resultat[31]<-3
          resultat[32]<-nb
          resultat[33]<-CORR3
          resultat[34]<-wkappa2(c(result_[,1],result_[,(k1+1)],result_[,(2*k1+1)]),c(result_[,2],result_[,(k1+2)],result_[,(2*k1+2)]))#estimate of ICC
          resultat[35]<-wkappa2(c(result_[,1:k1]),c(result_[,k1:1]))#estimate of corr1 to check
          resultat[36]<-wkappa2(c(result_[,1:k1]),c(result_[,(3*k1):(2*k1+1)]))#estimate of corr2 to check
          resultat[37]<-wkappa2(c(result_[,(k1+1):(2*k1)]),c(result_[,(3*k1):(2*k1+1)]))#estimate of corr3 to check
          
          print(c(p,nb,k1,KAP1,CORR3,INTRA,(proc.time()-st)[3]))
          
          write(resultat,file="results/DATA_CAT3_k4.dat",ncol=37,append=T)
          p<-p+1
          
        }
        if(class(result_)=="try-error"){
          p<-500
        }
        
      }
    }
  }
}
