# Supplementary material for: Comparing dependent kappa coefficients obtained on multilevel data
Source: Biom J. 2017 May 2;59(5):1016–34. doi: 10.1002/bimj.201600093 (PMC5600130; doi:10.1002/bimj.201600093)
Supplement: Supplementary file 2 — Supporting Information. [file BIMJ-59-1016-s002.zip › CODE_AND_DATA/simulations/3_result_simulation.R]

#######################################################################################
#
#                                                                                     
#   Filename    :	result_simulation.R    												  
#                                                                                     
#   Project     :       BiomJ article "Comparing dependent kappa CONefficients obtained on multilevel data"                                                             
#   Authors     :       S. Vanbelle                                                               
#   Date        :       28.02.2017
#   Purpose     :       provide Tables 1-12 of supplementary matrial and Figure 1-3 of supplementary material + Figure 1, 2 manuscript
#																				  
#   R Version   :       open R-3.3.2                                                                
#
#
#   Input data files  :    DATA_BIN05_k2.dat, DATA_BIN05_k4.dat, DATA_BIN07_k2.dat, DATA_BIN07_k4.dat,DATA_CAT3_k2.dat, DATA_CAT3_k4.dat                                                        
#   Output data files :    ---
#
#   Required R packages :  xtable
#
#
########################################################################################


## make sure the current working directory is the folder code/
##You can modify the following lines.
#wd<-"C:/Users/sophie/Desktop/CODE"
wd<-"C:/Users/sophie/Dropbox/comp_cluster_un/CODE2"
setwd(wd);
#setwd(wd);

########################## FUNCTIONS   ############################################
source("functions/functions_simu_results.R")


########################## LIBRARIES  ############################################
library(xtable)


##################################
###   Supplementary material (SM)
###   Tables 1-4 and Figure 1
##################################

#results from the simulations: binary scale, uniform marginal distribution, cluster size=2
result_bin05_k2<-read.table(file='results/DATA_BIN05_k2.dat',header=FALSE)

#table1
#########
tab1<-table.sm(result_bin05_k2,500,x=4,y=10)

tab1
write.csv2(data.frame(tab1[,c(1,2,3,4,6,5,7,8,9,11,13,14,15)]), file="simulations/outputs/SM_Table1.csv", eol = "\n")


#table2
#########
tab2<-table.sm(result_bin05_k2,500,x=16,y=22)

tab2
write.csv2(data.frame(tab2[,c(1,2,3,4,6,5,7,8,9,11,13,14,15)]), file="simulations/outputs/SM_Table2.csv", eol = "\n")


#results from the simulations: binary scale, uniform marginal distribution, cluster size=4
result_bin05_k4<-read.table(file='results/DATA_BIN05_k4.dat',header=FALSE)

#table3
#########
tab3<-table.sm(result_bin05_k4,500,x=4,y=10)

tab3
write.csv2(data.frame(tab3[,c(1,2,3,4,6,5,7,8,9,11,13,14,15)]), file="simulations/outputs/SM_Table3.csv", eol = "\n")

#table4
#########
tab4<-table.sm(result_bin05_k4,500,x=16,y=22)

tab4
write.csv2(data.frame(tab4[,c(1,2,3,4,6,5,7,8,9,11,13,14,15)]), file="simulations/outputs/SM_Table4.csv", eol = "\n")


#Figure 1
#########

#For cluster size=2
#MSE(k1)
jpeg(file="simulations/outputs/SM_Figure1_line1_left.jpg")
plot1(tab1,nco_M=17,nco_NM=16,lt=1,xla="Intracluster kappa coefficient",yla="Mean square error(K1)",yli=0.05,start=1,byby=0.005,co="gray60")
dev.off()

#SE(K1)
jpeg(file="simulations/outputs/SM_Figure1_line2_left.jpg")
plot1(tab1,nco_M=11,nco_NM=5,lt=1,xla="Intracluster  kappa coefficient",yla="SE(K1)",yli=0.2,start=1,byby=0.1,co="gray60")
dev.off()

#Correlation(k1,k2)
jpeg(file="simulations/outputs/SM_Figure1_line3_left.jpg")
plot1(tab1,nco_M=14,nco_NM=8,lt=1,xla="Intracluster kappa coefficient",yla="cor(K1,k2)",yli=0.5,start=1,byby=0.1,co="gray60")
dev.off()

#T1 error (k1=k2)
jpeg(file="simulations/outputs/SM_Figure1_line4_left.jpg")
plot1(tab1,nco_M=15,nco_NM=9,lt=1,xla="Intracluster kappa coefficient",yla="Type I error",yli=0.25,start=1,co="gray60",ti="")
segments(0,0.05,100,0.05,col="gray70")
dev.off()

#For cluster size=4
#MSE(k1)
jpeg(file="simulations/outputs/SM_Figure1_line1_right.jpg")
plot1(tab3,nco_M=17,nco_NM=16,lt=1,xla="Intracluster kappa coefficient",yla="Mean square error(K1)",yli=0.05,start=1,byby=0.005,co="gray60")
dev.off()

#SE(K1)
jpeg(file="simulations/outputs/SM_Figure1_line2_right.jpg")
plot1(tab3,nco_M=11,nco_NM=5,lt=1,xla="Intracluster  kappa coefficient",yla="SE(K1)",yli=0.2,start=1,byby=0.1,co="gray60")
dev.off()

#Correlation(k1,k2)
jpeg(file="simulations/outputs/SM_Figure1_line3_right.jpg")
plot1(tab3,nco_M=14,nco_NM=8,lt=1,xla="Intracluster kappa coefficient",yla="cor(K1,k2)",yli=0.5,start=1,byby=0.1,co="gray60")
dev.off()

#T1 error (k1=k2)
jpeg(file="simulations/outputs/Figure1_line4_right.jpg")
plot1(tab3,nco_M=15,nco_NM=9,lt=1,xla="Intracluster kappa coefficient",yla="Type I error",yli=0.25,start=1,co="gray60",ti="")
segments(0,0.05,100,0.05,col="gray70")
dev.off()

##################################
###   Supplementary material
###   Tables 5-8 and Figure 2
##################################

#results from the simulations: binary scale, marginal distribution (0.7,0.3), cluster size=2
result_bin07_k2<-read.table(file='results/DATA_BIN07_k2.dat',header=FALSE)

#table5
#########
tab5<-table.sm(result_bin07_k2,500,x=4,y=10)

tab5
write.csv2(data.frame(tab5[,c(1,2,3,4,6,5,7,8,9,11,13,14,15)]), file="simulations/outputs/SM_Table5.csv", eol = "\n")

#table6
#########
tab6<-table.sm(result_bin07_k2,500,x=16,y=22)

tab6
write.csv2(data.frame(tab6[,c(1,2,3,4,6,5,7,8,9,11,13,14,15)]), file="simulations/outputs/SM_Table6.csv", eol = "\n")


#results from the simulations: binary scale, uniform marginal distribution  (0.7,0.3), cluster size=4
result_bin07_k4<-read.table(file='results/DATA_BIN07_k4.dat',header=FALSE)

#table7
#########
tab7<-table.sm(result_bin07_k4,500,x=4,y=10)

tab7
write.csv2(data.frame(tab7[,c(1,2,3,4,6,5,7,8,9,11,13,14,15)]), file="simulations/outputs/SM_Table7.csv", eol = "\n")

#table8
#########
tab8<-table.sm(result_bin07_k4,500,x=16,y=22)

tab8
write.csv2(data.frame(tab8[,c(1,2,3,4,6,5,7,8,9,11,13,14,15)]), file="simulations/outputs/SM_Table8.csv", eol = "\n")


#Figure 2
#########

#cluster size=2
#MSE(k1)
jpeg(file="simulations/outputs/SM_Figure2_line1_left.jpg")
plot1(tab5,nco_M=17,nco_NM=16,lt=1,xla="Intracluster kappa coefficient",yla="Mean square error(K1)",yli=0.06,start=1,byby=0.005,co="gray60")
dev.off()

#SE(K1)
jpeg(file="simulations/outputs/SM_Figure2_line2_left.jpg")
plot1(tab5,nco_M=11,nco_NM=5,lt=1,xla="Intracluster  kappa coefficient",yla="SE(K1)",yli=0.2,start=1,byby=0.1,co="gray60")
dev.off()

#Correlation(k1,k2)
jpeg(file="simulations/outputs/SM_Figure2_line3_left.jpg")
plot1(tab5,nco_M=14,nco_NM=8,lt=1,xla="Intracluster kappa coefficient",yla="cor(K1,k2)",yli=0.8,start=1,byby=0.1,co="gray60")
dev.off()

#T1 error (k1=k2)
jpeg(file="simulations/outputs/SM_Figure2_line4_left.jpg")
plot1(tab5,nco_M=15,nco_NM=9,lt=1,xla="Intracluster kappa coefficient",yla="Type I error",yli=0.25,start=1,co="gray60",ti="")
segments(0,0.05,100,0.05,col="gray70")
dev.off()

#cluster size=4
#MSE(k1)
jpeg(file="simulations/outputs/SM_Figure2_line1_right.jpg")
plot1(tab7,nco_M=17,nco_NM=16,lt=1,xla="Intracluster kappa coefficient",yla="Mean square error(K1)",yli=0.06,start=1,byby=0.005,co="gray60")
dev.off()

#SE(K1)
jpeg(file="simulations/outputs/SM_Figure2_line2_right.jpg")
plot1(tab7,nco_M=11,nco_NM=5,lt=1,xla="Intracluster  kappa coefficient",yla="SE(K1)",yli=0.2,start=1,byby=0.1,co="gray60")
dev.off()

#Correlation(k1,k2)
jpeg(file="simulations/outputs/SM_Figure2_line3_right.jpg")
plot1(tab7,nco_M=14,nco_NM=8,lt=1,xla="Intracluster kappa coefficient",yla="cor(K1,k2)",yli=0.8,start=1,byby=0.1,co="gray60")
dev.off()

#T1 error (k1=k2)
jpeg(file="simulations/outputs/SM_Figure2_line4_right.jpg")
plot1(tab7,nco_M=15,nco_NM=9,lt=1,xla="Intracluster kappa coefficient",yla="Type I error",yli=0.25,start=1,nb=20,co="gray60",ti="")
segments(0,0.05,100,0.05,col="gray70")
dev.off()


##################################
###   Supplementary material
###   Tables 9-12 and Figure 3
##################################

#results from the simulations: categorical scale, marginal distribution (1/3,1/3,1/3), cluster size=2
result_cat3_k2<-read.table(file='results/DATA_CAT3_k2.dat',header=FALSE)

#table9
#########

tab9<-table.sm(result_cat3_k2,500,x=4,y=10)

tab9
write.csv2(data.frame(tab9[,c(1,2,3,4,6,5,7,8,9,11,13,14,15)]), file="simulations/outputs/SM_Table9.csv", eol = "\n")

#table10
#########

tab10<-table.sm(result_cat3_k2,500,x=16,y=22)

tab10
write.csv2(data.frame(tab10[,c(1,2,3,4,6,5,7,8,9,11,13,14,15)]), file="simulations/outputs/SM_Table10.csv", eol = "\n")


#results from the simulations: categorical scale, marginal distribution (1/3,1/3,1/3), cluster size=4
result_cat3_k4<-read.table(file='results/DATA_CAT3_k4.dat',header=FALSE)

#table11
#########

tab11<-table.sm(result_cat3_k4,500,x=4,y=10)

tab11
write.csv2(data.frame(tab11[,c(1,2,3,4,6,5,7,8,9,11,13,14,15)]), file="simulations/outputs/SM_Table11.csv", eol = "\n")

#table12
#########

tab12<-table.sm(result_cat3_k4,500,x=16,y=22)

tab12
write.csv2(data.frame(tab12[,c(1,2,3,4,6,5,7,8,9,11,13,14,15)]), file="simulations/outputs/SM_Table12.csv", eol = "\n")

#Figure 3
#########

#cluster size=2
#MSE(k1)
jpeg(file="simulations/outputs/SM_Figure3_line1_left.jpg")
plot1(tab9,nco_M=17,nco_NM=16,lt=1,xla="Intracluster kappa coefficient",yla="Mean square error(K1)",yli=0.04,start=1,byby=0.005,co="gray60")
dev.off()

#SE(K1)
jpeg(file="simulations/outputs/SM_Figure3_line2_left.jpg")
plot1(tab9,nco_M=11,nco_NM=5,lt=1,xla="Intracluster  kappa coefficient",yla="SE(K1)",yli=0.2,start=1,byby=0.1,co="gray60")
dev.off()

#Correlation(k1,k2)
jpeg(file="simulations/outputs/SM_Figure3_line3_left.jpg")
plot1(tab9,nco_M=14,nco_NM=8,lt=1,xla="Intracluster kappa coefficient",yla="cor(K1,k2)",yli=1,start=1,byby=0.1,co="gray60")
dev.off()

#T1 error (k1=k2)
jpeg(file="simulations/outputs/SM_Figure3_line4_left.jpg")
plot1(tab9,nco_M=15,nco_NM=9,lt=1,xla="Intracluster kappa coefficient",yla="Type I error",yli=0.25,start=1,co="gray60",ti="")
segments(0,0.05,100,0.05,col="gray70")
dev.off()


#cluster size=4
#MSE(k1)
jpeg(file="simulations/outputs/SM_Figure3_line1_right.jpg")
plot1(tab11,nco_M=17,nco_NM=16,lt=1,xla="Intracluster kappa coefficient",yla="Mean square error(K1)",yli=0.04,start=1,byby=0.005,co="gray60")
dev.off()

#SE(K1)
jpeg(file="simulations/outputs/SM_Figure3_line2_right.jpg")
plot1(tab11,nco_M=11,nco_NM=5,lt=1,xla="Intracluster  kappa coefficient",yla="SE(K1)",yli=0.2,start=1,byby=0.1,co="gray60")
dev.off()

#Correlation(k1,k2)
jpeg(file="simulations/outputs/SM_Figure3_line3_right.jpg")
plot1(tab11,nco_M=14,nco_NM=8,lt=1,xla="Intracluster kappa coefficient",yla="cor(K1,k2)",yli=1,start=1,byby=0.1,co="gray60")
dev.off()

#T1 error (k1=k2)
jpeg(file="simulations/outputs/SM_Figure3_line4_right.jpg")
plot1(tab11,nco_M=15,nco_NM=9,lt=1,xla="Intracluster kappa coefficient",yla="Type I error",yli=0.25,start=1,co="gray60",ti="")
segments(0,0.05,100,0.05,col="gray70")
dev.off()


##########################
###   Main manuscript
###  Figure 1
##########################

#Figure 1 from the main manuscript is Figure 1 from the supplementary material (see above)


##########################
###   Main manuscript (MM)
###   FIGURE 2
##########################

line_no<-c(1,2,3)
count<-1
#Cluster size = 2
for (j in c(14,30,46)){

  twenty<-result_bin05_k2[(j*500+1):(j*500+500),]
  com<-colMeans(twenty)
  
  kappa<-matrix(NA,ncol=1,nrow=2)
  var_kappa<-matrix(NA,ncol=1,nrow=2)
  T1<-rep(NA,500)
  T2<-rep(NA,500)
  
  i<-1
  for (i in 1:500){
    kappa1<-matrix(as.matrix(twenty[i,4:5]),ncol=1)           #DELTA METHOD
    var_kappa1<-matrix(as.matrix(twenty[i,12:15]),ncol=2)
    
    kappa2<-matrix(as.matrix(twenty[i,16:17]),ncol=1)         #BOOTSTRAP METHOD
    var_kappa2<-matrix(as.matrix(twenty[i,24:27]),ncol=2)
    
    C<-matrix(c(1,-1)*1,ncol=2)
    
    #delta
    T1[i] <- t(C %*% kappa1) %*% solve(C %*% var_kappa1%*% t(C)) %*%C %*% kappa1
    
    #boot
    T2[i] <- t(C %*% kappa2) %*% solve(C %*% var_kappa2%*% t(C)) %*%C %*% kappa2
    
    
  }
  
  jpeg(file=paste(paste("simulations/outputs/MM_Figure2_left_line_",line_no[count]),".jpg"))
  plot(density(T1),lwd=2,lty=3,main=paste(paste(paste("K=",com[32]),paste(", kappa=",com[29])),
                                          paste(", ICC=",com[28])),xlab="F-value",xlim=c(0,20),ylim=c(0,0.8))
  lines(seq(from=0.0001,to=15,by=0.5),df(seq(from=0.0001,to=15,by=0.5),df1=1, df2=mean(twenty[,32])-1),lty=1,lwd=2,col="gray60")
  dev.off()
  count<-count+1
}

#Cluster size = 4
line_no<-c(1,2,3)
count<-1


for (j in c(14,30,46)){
  twenty<-result_bin05_k4[(j*500+1):(j*500+500),]
  com<-colMeans(twenty)
  
  kappa<-matrix(NA,ncol=1,nrow=2)
  var_kappa<-matrix(NA,ncol=1,nrow=2)
  T1<-rep(NA,500)
  T2<-rep(NA,500)
  
  i<-1
  for (i in 1:500){
    kappa1<-matrix(as.matrix(twenty[i,4:5]),ncol=1)           #DELTA METHOD
    var_kappa1<-matrix(as.matrix(twenty[i,12:15]),ncol=2)
    
    kappa2<-matrix(as.matrix(twenty[i,16:17]),ncol=1)         #BOOTSTRAP METHOD
    var_kappa2<-matrix(as.matrix(twenty[i,24:27]),ncol=2)
    
    C<-matrix(c(1,-1)*1,ncol=2)
    
    #delta
    T1[i] <- t(C %*% kappa1) %*% solve(C %*% var_kappa1%*% t(C)) %*%C %*% kappa1
    
    #boot
    T2[i] <- t(C %*% kappa2) %*% solve(C %*% var_kappa2%*% t(C)) %*%C %*% kappa2
    
    
  }
  
  
  jpeg(file=paste(paste("simulations/outputs/MM_Figure2_right_line_",line_no[count]),".jpg"))
  plot(density(T1),lwd=2,lty=3,main=paste(paste(paste("K=",com[32]),paste(", kappa=",com[29])),paste(", ICC=",com[28])),
       xlab="F-value",xlim=c(0,20),ylim=c(0,0.8))
  lines(seq(from=0.0001,to=15,by=0.5),df(seq(from=0.0001,to=15,by=0.5),df1=1, df2=mean(twenty[,32])-1),lty=1,lwd=2,col="gray60")
  dev.off()
  count<-count+1
}
